# Supplementary material for: Identification of CDPK Gene Family in Solanum habrochaites and Its Function Analysis under Stress
Source: Int J Mol Sci. 2022 Apr 11;23(8):4227. doi: 10.3390/ijms23084227 (PMC9031491; doi:10.3390/ijms23084227)
Supplement: Supplementary file 1 [file ijms-23-04227-s001.zip]

Archive with 1 entries (1 files):
- ijms-1662611-supplementary.pdf
